# Supplementary material for: Design, synthesis, and exploration of antibacterial activity of 6H-1,2-oxazin-6-ones
Source: RSC Adv. 2024 Jul 29;14(33):23828–39. doi: 10.1039/d4ra04220d (PMC11285021; doi:10.1039/d4ra04220d)
Supplement: RA-014-D4RA04220D-s002 [file RA-014-D4RA04220D-s002.cif]

# Supplementary Information (SI) for RSC Advances.
# This journal is © The Royal Society of Chemistry 2024

####################################################################### 
# 
# This file contains crystal structure data downloaded from the 
# Cambridge Structural Database (CSD) hosted by the Cambridge 
# Crystallographic Data Centre (CCDC).
# 
# Full information about CCDC data access policies and citation 
# guidelines are available at http://www.ccdc.cam.ac.uk/access/V1 
# 
# Audit and citation data items may have been added by the CCDC. 
# Please retain this information to preserve the provenance of 
# this file and to allow appropriate attribution of the data. 
# 
#######################################################################

data_ea-20000
_database_code_depnum_ccdc_archive 'CCDC 2361411'
loop_
_audit_author_name
_audit_author_address
'Gerardo Aguirre'
;Tecnologico Nacional de Mexico CGIQ ITT
Mexico
;
_audit_update_record             
;
2024-06-09 deposited with the CCDC.	2024-07-23 downloaded from the CCDC.
;
_audit_creation_date             2021-05-28
_audit_creation_method           
;
Olex2 1.2-ac3
(compiled 2017.08.10 svn.r3458 for OlexSys, GUI svn.r5381)
;
_shelx_SHELXL_version_number     2017/1
_chemical_name_common            ?
_chemical_name_systematic        
3-(4-chlorophenyl)-5-(p-tolyl)-6H-1,2-oxazin-6-one
_chemical_formula_moiety         'C17 H12 Cl N O2'
_chemical_formula_sum            'C17 H12 Cl N O2'
_chemical_formula_weight         297.73
_chemical_melting_point          ?
_chemical_oxdiff_formula         CHONCl
loop_
_atom_type_symbol
_atom_type_description
_atom_type_scat_dispersion_real
_atom_type_scat_dispersion_imag
_atom_type_scat_source
C C 0.0181 0.0091 'International Tables Vol C Tables 4.2.6.8 and 6.1.1.4'
H H 0.0000 0.0000 'International Tables Vol C Tables 4.2.6.8 and 6.1.1.4'
Cl Cl 0.3639 0.7018 'International Tables Vol C Tables 4.2.6.8 and 6.1.1.4'
N N 0.0311 0.0180 'International Tables Vol C Tables 4.2.6.8 and 6.1.1.4'
O O 0.0492 0.0322 'International Tables Vol C Tables 4.2.6.8 and 6.1.1.4'

_shelx_space_group_comment       
;
The symmetry employed for this shelxl refinement is uniquely defined
by the following loop, which should always be used as a source of
symmetry information in preference to the above space-group names.
They are only intended as comments.
;
_space_group_crystal_system      monoclinic
_space_group_IT_number           14
_space_group_name_H-M_alt        'P 1 21/c 1'
_space_group_name_Hall           '-P 2ybc'
loop_
_space_group_symop_operation_xyz
'x, y, z'
'-x, y+1/2, -z+1/2'
'-x, -y, -z'
'x, -y-1/2, z-1/2'

_cell_length_a                   6.54533(13)
_cell_length_b                   29.5464(5)
_cell_length_c                   7.4552(2)
_cell_angle_alpha                90
_cell_angle_beta                 101.691(2)
_cell_angle_gamma                90
_cell_volume                     1411.85(5)
_cell_formula_units_Z            4
_cell_measurement_reflns_used    5942
_cell_measurement_temperature    294.1(4)
_cell_measurement_theta_max      70.5110
_cell_measurement_theta_min      3.0020
_shelx_estimated_absorpt_T_max   ?
_shelx_estimated_absorpt_T_min   ?
_exptl_absorpt_coefficient_mu    2.424
_exptl_absorpt_correction_T_max  1.00000
_exptl_absorpt_correction_T_min  0.39735
_exptl_absorpt_correction_type   multi-scan
_exptl_absorpt_process_details   
;
CrysAlisPro 1.171.40.80a (Rigaku Oxford Diffraction, 2020)
Empirical absorption correction using spherical harmonics,
 implemented in SCALE3 ABSPACK scaling algorithm.
;
_exptl_absorpt_special_details   ?
_exptl_crystal_colour            'translucent intense colourless'
_exptl_crystal_density_diffrn    1.401
_exptl_crystal_density_meas      ?
_exptl_crystal_density_method    ?
_exptl_crystal_description       block
_exptl_crystal_F_000             616
_exptl_crystal_size_max          0.183
_exptl_crystal_size_mid          0.067
_exptl_crystal_size_min          0.054
_exptl_transmission_factor_max   ?
_exptl_transmission_factor_min   ?
_diffrn_reflns_av_R_equivalents  0.0423
_diffrn_reflns_av_unetI/netI     0.0213
_diffrn_reflns_Laue_measured_fraction_full 0.998
_diffrn_reflns_Laue_measured_fraction_max 0.990
_diffrn_reflns_limit_h_max       8
_diffrn_reflns_limit_h_min       -8
_diffrn_reflns_limit_k_max       36
_diffrn_reflns_limit_k_min       -35
_diffrn_reflns_limit_l_max       8
_diffrn_reflns_limit_l_min       -8
_diffrn_reflns_number            18218
_diffrn_reflns_point_group_measured_fraction_full 0.998
_diffrn_reflns_point_group_measured_fraction_max 0.990
_diffrn_reflns_theta_full        67.684
_diffrn_reflns_theta_max         70.770
_diffrn_reflns_theta_min         2.991
_diffrn_ambient_environment      air
_diffrn_ambient_temperature      294.1(4)
_diffrn_detector                 'CCD plate'
_diffrn_detector_area_resol_mean 5.1970
_diffrn_detector_type            AtlasS2
_diffrn_measured_fraction_theta_full 0.998
_diffrn_measured_fraction_theta_max 0.990
_diffrn_measurement_details      
;
List of Runs (angles in degrees, time in seconds):

  # Type    Start    End  Width  t~exp~   \w     \q     \k     \f   Frames
#--------------------------------------------------------------------------
  1  \w    -44.00  42.00   1.00    2.84    --    0.00  77.00  30.00   86
  2  \w      6.00  51.00   1.00    2.84    --    0.00 -99.00-120.00   45
  3  \w   -155.00 -82.00   1.00   11.36    --  -54.67 -77.00-180.00   73
  4  \w   -149.00 -82.00   1.00   11.36    --  -54.67 -99.00 -90.00   67
  5  \w    -86.00  -6.00   1.00   11.36    --  -54.67 125.00 120.00   80
  6  \w    103.00 155.00   1.00   11.36    --   54.67  77.00-120.00   52
  7  \w    103.00 155.00   1.00   11.36    --   54.67  77.00   0.00   52
  8  \w     97.00 146.00   1.00   11.36    --   54.67 125.00  30.00   49
  9  \w     18.00 109.00   1.00   11.36    --  109.35-111.00  60.00   91
 10  \w     61.00 146.00   1.00   11.36    --  109.35 178.00 -90.00   85
 11  \w    103.00 178.00   1.00   11.36    --  109.35  77.00 -90.00   75
 12  \w    104.00 178.00   1.00   11.36    --  109.35 111.00  30.00   74
 13  \w    103.00 178.00   1.00   11.36    --  109.35  77.00 -60.00   75
 14  \w    104.00 178.00   1.00   11.36    --  109.35 111.00 150.00   74
 15  \w     61.00 146.00   1.00   11.36    --  109.35 178.00   0.00   85
 16  \w    104.00 178.00   1.00   11.36    --  109.35 111.00   0.00   74
 17  \w     65.00 178.00   1.00   11.36    --  109.35  64.00  60.00  113
 18  \w    -21.00  44.00   1.00    2.84    --    0.00 -77.00-180.00   65
 19  \w    -21.00  44.00   1.00    2.84    --    0.00 -77.00  60.00   65
 20  \w   -147.00 -13.00   1.00   11.36    --  -54.67 -57.00-150.00  134
 21  \w   -147.00 -13.00   1.00   11.36    --  -54.67 -57.00 120.00  134
 22  \w   -147.00 -13.00   1.00   11.36    --  -54.67 -57.00  30.00  134
 23  \w     13.00 147.00   1.00   11.36    --   54.67  57.00  30.00  134
 24  \w     27.00 112.00   1.00   11.36    --   54.67-125.00  30.00   85
 25  \w      8.00 145.00   1.00   11.36    --   54.67  38.00 -30.00  137
 26  \w     68.00 178.00   1.00   11.36    --  109.35  50.00-180.00  110
 27  \w    104.00 178.00   1.00   11.36    --  109.35 111.00  90.00   74
 28  \w     65.00 178.00   1.00   11.36    --  109.35  64.00-120.00  113
 29  \w     68.00 178.00   1.00   11.36    --  109.35  50.00   0.00  110
 30  \w     65.00 178.00   1.00   11.36    --  109.35  64.00 120.00  113
 31  \w     65.00 178.00   1.00   11.36    --  109.35  64.00 -60.00  113
 32  \w     65.00  99.00   1.00   11.36    --  109.35  64.00  90.00   34
 33  \w     65.00 178.00   1.00   11.36    --  109.35  64.00-150.00  113
 34  \w     13.00 106.00   1.00   11.36    --  109.35 -92.00  90.00   93
 35  \w     65.00 178.00   1.00   11.36    --  109.35  64.00  30.00  113
;
_diffrn_measurement_device       'four-circle diffractometer'
_diffrn_measurement_device_type  'SuperNova, Dual, Cu at home/near, AtlasS2'
_diffrn_measurement_method       '\w scans'
_diffrn_orient_matrix_type       
'CrysAlisPro convention (1999,Acta A55,543-557)'
_diffrn_orient_matrix_UB_11      -0.1284231000
_diffrn_orient_matrix_UB_12      0.0433272000
_diffrn_orient_matrix_UB_13      0.0089913000
_diffrn_orient_matrix_UB_21      0.2031406000
_diffrn_orient_matrix_UB_22      0.0274882000
_diffrn_orient_matrix_UB_23      0.0542996000
_diffrn_orient_matrix_UB_31      -0.0020233000
_diffrn_orient_matrix_UB_32      0.0092554000
_diffrn_orient_matrix_UB_33      -0.2037458000
_diffrn_oxdiff_digest_frames     
;
01ca637be32266ce0a4c8804dec1f64cda00031f571
;
_diffrn_oxdiff_digest_hkl        
;
01df3ceeae55fd2ff27d6132b31034a6947767
;
_diffrn_radiation_monochromator  mirror
_diffrn_radiation_probe          x-ray
_diffrn_radiation_type           CuK\a
_diffrn_radiation_wavelength     1.54184
_diffrn_source                   'micro-focus sealed X-ray tube'
_diffrn_source_type              'SuperNova (Cu) X-ray Source'
_reflns_Friedel_coverage         0.000
_reflns_Friedel_fraction_full    .
_reflns_Friedel_fraction_max     .
_reflns_number_gt                2204
_reflns_number_total             2676
_reflns_odcompleteness_completeness 99.96
_reflns_odcompleteness_iscentric 1
_reflns_odcompleteness_theta     66.97
_reflns_special_details          
;
 Reflections were merged by SHELXL according to the crystal
 class for the calculation of statistics and refinement.
 
 _reflns_Friedel_fraction is defined as the number of unique
 Friedel pairs measured divided by the number that would be
 possible theoretically, ignoring centric projections and
 systematic absences.
;
_reflns_threshold_expression     'I > 2\s(I)'
_computing_cell_refinement       'CrysAlisPro 1.171.40.80a (Rigaku OD, 2020)'
_computing_data_collection       'CrysAlisPro 1.171.40.80a (Rigaku OD, 2020)'
_computing_data_reduction        'CrysAlisPro 1.171.40.80a (Rigaku OD, 2020)'
_computing_molecular_graphics    'Olex2 (Dolomanov et al., 2009)'
_computing_publication_material  'Olex2 (Dolomanov et al., 2009)'
_computing_structure_refinement  'ShelXL (Sheldrick, 2015)'
_computing_structure_solution    'SIR2004 (Burla et al., 2007)'
_refine_diff_density_max         0.206
_refine_diff_density_min         -0.211
_refine_diff_density_rms         0.034
_refine_ls_extinction_coef       .
_refine_ls_extinction_method     none
_refine_ls_goodness_of_fit_ref   1.036
_refine_ls_hydrogen_treatment    constr
_refine_ls_matrix_type           full
_refine_ls_number_parameters     191
_refine_ls_number_reflns         2676
_refine_ls_number_restraints     0
_refine_ls_R_factor_all          0.0554
_refine_ls_R_factor_gt           0.0451
_refine_ls_restrained_S_all      1.036
_refine_ls_shift/su_max          0.000
_refine_ls_shift/su_mean         0.000
_refine_ls_structure_factor_coef Fsqd
_refine_ls_weighting_details     
'w=1/[\s^2^(Fo^2^)+(0.0595P)^2^+0.3478P] where P=(Fo^2^+2Fc^2^)/3'
_refine_ls_weighting_scheme      calc
_refine_ls_wR_factor_gt          0.1197
_refine_ls_wR_factor_ref         0.1273
_refine_special_details          ?
_olex2_refinement_description    
;
1. Fixed Uiso
 At 1.2 times of:
  All C(H) groups
 At 1.5 times of:
  All C(H,H,H) groups
2.a Aromatic/amide H refined with riding coordinates:
 C3(H3), C6(H6), C7(H7), C9(H9), C10(H10), C12(H12), C13(H13), C15(H15),
 C16(H16)
2.b Idealised Me refined as rotating group:
 C17(H17A,H17B,H17C)
;
_atom_sites_solution_hydrogens   geom
_atom_sites_solution_primary     direct
_atom_sites_solution_secondary   ?
loop_
_atom_site_label
_atom_site_type_symbol
_atom_site_fract_x
_atom_site_fract_y
_atom_site_fract_z
_atom_site_U_iso_or_equiv
_atom_site_adp_type
_atom_site_occupancy
_atom_site_site_symmetry_order
_atom_site_calc_flag
_atom_site_refinement_flags_posn
_atom_site_refinement_flags_adp
_atom_site_refinement_flags_occupancy
_atom_site_disorder_assembly
_atom_site_disorder_group
C1 C 0.8957(3) 0.24373(7) 1.1515(3) 0.0558(5) Uani 1 1 d . . . . .
C2 C 0.6865(3) 0.25409(6) 1.0457(2) 0.0471(4) Uani 1 1 d . . . . .
C3 C 0.5665(3) 0.21818(6) 0.9807(3) 0.0489(4) Uani 1 1 d . . . . .
H3 H 0.431893 0.223186 0.914747 0.059 Uiso 1 1 calc R . . . .
C4 C 0.6403(3) 0.17261(6) 1.0103(3) 0.0490(4) Uani 1 1 d . . . . .
C5 C 0.5045(3) 0.13308(6) 0.9471(2) 0.0491(4) Uani 1 1 d . . . . .
C6 C 0.2905(3) 0.13729(7) 0.9065(3) 0.0610(5) Uani 1 1 d . . . . .
H6 H 0.229952 0.165339 0.917939 0.073 Uiso 1 1 calc R . . . .
C7 C 0.1647(3) 0.10044(7) 0.8490(3) 0.0679(6) Uani 1 1 d . . . . .
H7 H 0.020325 0.103634 0.822001 0.081 Uiso 1 1 calc R . . . .
C8 C 0.2536(4) 0.05919(7) 0.8319(3) 0.0643(6) Uani 1 1 d . . . . .
C9 C 0.4660(4) 0.05384(7) 0.8729(3) 0.0678(6) Uani 1 1 d . . . . .
H9 H 0.525123 0.025626 0.861721 0.081 Uiso 1 1 calc R . . . .
C10 C 0.5906(3) 0.09059(7) 0.9305(3) 0.0626(5) Uani 1 1 d . . . . .
H10 H 0.734715 0.087023 0.958943 0.075 Uiso 1 1 calc R . . . .
C11 C 0.6179(3) 0.30145(6) 1.0131(3) 0.0485(4) Uani 1 1 d . . . . .
C12 C 0.4062(3) 0.31180(7) 0.9649(3) 0.0601(5) Uani 1 1 d . . . . .
H12 H 0.308564 0.288793 0.961687 0.072 Uiso 1 1 calc R . . . .
C13 C 0.3385(3) 0.35524(7) 0.9219(3) 0.0641(5) Uani 1 1 d . . . . .
H13 H 0.195966 0.360975 0.890621 0.077 Uiso 1 1 calc R . . . .
C14 C 0.4774(3) 0.39061(7) 0.9242(3) 0.0588(5) Uani 1 1 d . . . . .
C15 C 0.6864(4) 0.38051(7) 0.9737(3) 0.0687(6) Uani 1 1 d . . . . .
H15 H 0.783295 0.403699 0.977561 0.082 Uiso 1 1 calc R . . . .
C16 C 0.7572(3) 0.33717(7) 1.0179(3) 0.0625(5) Uani 1 1 d . . . . .
H16 H 0.899809 0.331765 1.051277 0.075 Uiso 1 1 calc R . . . .
C17 C 0.3995(4) 0.43822(7) 0.8730(3) 0.0758(7) Uani 1 1 d . . . . .
H17A H 0.336710 0.439241 0.744955 0.114 Uiso 1 1 calc GR . . . .
H17B H 0.514594 0.458985 0.897870 0.114 Uiso 1 1 calc GR . . . .
H17C H 0.298023 0.446534 0.943684 0.114 Uiso 1 1 calc GR . . . .
Cl1 Cl 0.09423(12) 0.01271(2) 0.75943(11) 0.1009(3) Uani 1 1 d . . . . .
N1 N 0.8290(3) 0.16260(6) 1.0906(3) 0.0633(5) Uani 1 1 d . . . . .
O1 O 1.0219(2) 0.26951(5) 1.2355(2) 0.0793(5) Uani 1 1 d . . . . .
O2 O 0.9585(2) 0.19950(5) 1.1571(2) 0.0671(4) Uani 1 1 d . . . . .

loop_
_atom_site_aniso_label
_atom_site_aniso_U_11
_atom_site_aniso_U_22
_atom_site_aniso_U_33
_atom_site_aniso_U_23
_atom_site_aniso_U_13
_atom_site_aniso_U_12
C1 0.0479(10) 0.0637(11) 0.0512(12) -0.0029(9) -0.0010(8) -0.0042(8)
C2 0.0460(9) 0.0571(10) 0.0366(10) -0.0014(7) 0.0041(7) -0.0022(7)
C3 0.0455(9) 0.0536(10) 0.0436(11) -0.0010(7) -0.0007(7) -0.0010(7)
C4 0.0487(9) 0.0552(10) 0.0412(10) 0.0012(8) 0.0047(8) 0.0027(8)
C5 0.0538(10) 0.0503(9) 0.0407(10) 0.0029(7) 0.0038(8) 0.0013(8)
C6 0.0566(11) 0.0523(10) 0.0704(14) 0.0023(9) 0.0042(10) 0.0024(8)
C7 0.0554(11) 0.0654(13) 0.0776(16) 0.0026(11) 0.0011(11) -0.0063(9)
C8 0.0772(14) 0.0576(11) 0.0549(13) -0.0023(9) 0.0054(10) -0.0153(10)
C9 0.0796(15) 0.0493(11) 0.0738(16) -0.0058(10) 0.0140(12) 0.0009(10)
C10 0.0589(12) 0.0570(11) 0.0709(15) 0.0002(10) 0.0110(10) 0.0045(9)
C11 0.0495(9) 0.0522(10) 0.0410(10) -0.0026(7) 0.0026(7) -0.0042(7)
C12 0.0513(10) 0.0518(10) 0.0729(14) -0.0020(9) 0.0026(9) -0.0058(8)
C13 0.0570(11) 0.0586(11) 0.0717(15) -0.0017(10) 0.0014(10) 0.0031(9)
C14 0.0776(14) 0.0520(10) 0.0442(12) -0.0029(8) 0.0061(9) -0.0001(9)
C15 0.0721(14) 0.0557(11) 0.0747(16) 0.0006(10) 0.0064(11) -0.0167(10)
C16 0.0528(11) 0.0607(11) 0.0700(15) 0.0006(10) 0.0030(10) -0.0080(9)
C17 0.1043(18) 0.0567(12) 0.0632(15) 0.0043(10) 0.0097(13) 0.0007(11)
Cl1 0.1072(6) 0.0723(4) 0.1162(6) -0.0154(4) 0.0061(4) -0.0319(3)
N1 0.0544(9) 0.0574(9) 0.0713(12) -0.0021(8) -0.0036(8) 0.0013(7)
O1 0.0602(9) 0.0725(10) 0.0900(12) -0.0067(8) -0.0209(8) -0.0065(7)
O2 0.0483(7) 0.0633(8) 0.0798(11) -0.0004(7) -0.0103(7) 0.0019(6)

_geom_special_details            
;
 All esds (except the esd in the dihedral angle between two l.s. planes)
 are estimated using the full covariance matrix.  The cell esds are taken
 into account individually in the estimation of esds in distances, angles
 and torsion angles; correlations between esds in cell parameters are only
 used when they are defined by crystal symmetry.  An approximate (isotropic)
 treatment of cell esds is used for estimating esds involving l.s. planes.
;
loop_
_geom_bond_atom_site_label_1
_geom_bond_atom_site_label_2
_geom_bond_distance
_geom_bond_site_symmetry_2
_geom_bond_publ_flag
C1 C2 1.468(2) . ?
C1 O1 1.202(2) . ?
C1 O2 1.368(2) . ?
C2 C3 1.350(2) . ?
C2 C11 1.475(2) . ?
C3 H3 0.9300 . ?
C3 C4 1.432(2) . ?
C4 C5 1.485(2) . ?
C4 N1 1.293(2) . ?
C5 C6 1.378(3) . ?
C5 C10 1.392(3) . ?
C6 H6 0.9300 . ?
C6 C7 1.380(3) . ?
C7 H7 0.9300 . ?
C7 C8 1.368(3) . ?
C8 C9 1.371(3) . ?
C8 Cl1 1.743(2) . ?
C9 H9 0.9300 . ?
C9 C10 1.374(3) . ?
C10 H10 0.9300 . ?
C11 C12 1.393(3) . ?
C11 C16 1.390(3) . ?
C12 H12 0.9300 . ?
C12 C13 1.374(3) . ?
C13 H13 0.9300 . ?
C13 C14 1.383(3) . ?
C14 C15 1.376(3) . ?
C14 C17 1.518(3) . ?
C15 H15 0.9300 . ?
C15 C16 1.379(3) . ?
C16 H16 0.9300 . ?
C17 H17A 0.9600 . ?
C17 H17B 0.9600 . ?
C17 H17C 0.9600 . ?
N1 O2 1.408(2) . ?

loop_
_geom_angle_atom_site_label_1
_geom_angle_atom_site_label_2
_geom_angle_atom_site_label_3
_geom_angle
_geom_angle_site_symmetry_1
_geom_angle_site_symmetry_3
_geom_angle_publ_flag
O1 C1 C2 127.99(19) . . ?
O1 C1 O2 114.78(17) . . ?
O2 C1 C2 117.22(16) . . ?
C1 C2 C11 120.43(16) . . ?
C3 C2 C1 116.12(16) . . ?
C3 C2 C11 123.44(16) . . ?
C2 C3 H3 119.0 . . ?
C2 C3 C4 122.02(16) . . ?
C4 C3 H3 119.0 . . ?
C3 C4 C5 121.95(15) . . ?
N1 C4 C3 123.15(17) . . ?
N1 C4 C5 114.90(16) . . ?
C6 C5 C4 121.02(17) . . ?
C6 C5 C10 118.28(18) . . ?
C10 C5 C4 120.69(17) . . ?
C5 C6 H6 119.6 . . ?
C5 C6 C7 120.89(19) . . ?
C7 C6 H6 119.6 . . ?
C6 C7 H7 120.2 . . ?
C8 C7 C6 119.6(2) . . ?
C8 C7 H7 120.2 . . ?
C7 C8 C9 120.89(19) . . ?
C7 C8 Cl1 119.46(18) . . ?
C9 C8 Cl1 119.64(17) . . ?
C8 C9 H9 120.3 . . ?
C8 C9 C10 119.33(19) . . ?
C10 C9 H9 120.3 . . ?
C5 C10 H10 119.5 . . ?
C9 C10 C5 121.0(2) . . ?
C9 C10 H10 119.5 . . ?
C12 C11 C2 120.31(16) . . ?
C16 C11 C2 122.67(17) . . ?
C16 C11 C12 116.92(17) . . ?
C11 C12 H12 119.3 . . ?
C13 C12 C11 121.48(19) . . ?
C13 C12 H12 119.3 . . ?
C12 C13 H13 119.2 . . ?
C12 C13 C14 121.5(2) . . ?
C14 C13 H13 119.2 . . ?
C13 C14 C17 120.7(2) . . ?
C15 C14 C13 117.05(19) . . ?
C15 C14 C17 122.2(2) . . ?
C14 C15 H15 118.9 . . ?
C14 C15 C16 122.22(19) . . ?
C16 C15 H15 118.9 . . ?
C11 C16 H16 119.6 . . ?
C15 C16 C11 120.81(19) . . ?
C15 C16 H16 119.6 . . ?
C14 C17 H17A 109.5 . . ?
C14 C17 H17B 109.5 . . ?
C14 C17 H17C 109.5 . . ?
H17A C17 H17B 109.5 . . ?
H17A C17 H17C 109.5 . . ?
H17B C17 H17C 109.5 . . ?
C4 N1 O2 115.86(16) . . ?
C1 O2 N1 124.99(14) . . ?

loop_
_geom_torsion_atom_site_label_1
_geom_torsion_atom_site_label_2
_geom_torsion_atom_site_label_3
_geom_torsion_atom_site_label_4
_geom_torsion
_geom_torsion_site_symmetry_1
_geom_torsion_site_symmetry_2
_geom_torsion_site_symmetry_3
_geom_torsion_site_symmetry_4
_geom_torsion_publ_flag
C1 C2 C3 C4 -1.2(3) . . . . ?
C1 C2 C11 C12 -160.08(19) . . . . ?
C1 C2 C11 C16 23.8(3) . . . . ?
C2 C1 O2 N1 -9.0(3) . . . . ?
C2 C3 C4 C5 176.77(18) . . . . ?
C2 C3 C4 N1 -4.3(3) . . . . ?
C2 C11 C12 C13 -175.6(2) . . . . ?
C2 C11 C16 C15 175.3(2) . . . . ?
C3 C2 C11 C12 20.7(3) . . . . ?
C3 C2 C11 C16 -155.5(2) . . . . ?
C3 C4 C5 C6 -19.1(3) . . . . ?
C3 C4 C5 C10 162.02(19) . . . . ?
C3 C4 N1 O2 3.1(3) . . . . ?
C4 C5 C6 C7 -179.6(2) . . . . ?
C4 C5 C10 C9 179.8(2) . . . . ?
C4 N1 O2 C1 3.8(3) . . . . ?
C5 C4 N1 O2 -177.94(16) . . . . ?
C5 C6 C7 C8 -0.1(4) . . . . ?
C6 C5 C10 C9 0.8(3) . . . . ?
C6 C7 C8 C9 0.7(4) . . . . ?
C6 C7 C8 Cl1 179.94(18) . . . . ?
C7 C8 C9 C10 -0.5(4) . . . . ?
C8 C9 C10 C5 -0.3(4) . . . . ?
C10 C5 C6 C7 -0.7(3) . . . . ?
C11 C2 C3 C4 178.13(18) . . . . ?
C11 C12 C13 C14 0.2(4) . . . . ?
C12 C11 C16 C15 -1.0(3) . . . . ?
C12 C13 C14 C15 -0.9(3) . . . . ?
C12 C13 C14 C17 178.9(2) . . . . ?
C13 C14 C15 C16 0.6(4) . . . . ?
C14 C15 C16 C11 0.3(4) . . . . ?
C16 C11 C12 C13 0.7(3) . . . . ?
C17 C14 C15 C16 -179.1(2) . . . . ?
Cl1 C8 C9 C10 -179.76(18) . . . . ?
N1 C4 C5 C6 161.9(2) . . . . ?
N1 C4 C5 C10 -17.0(3) . . . . ?
O1 C1 C2 C3 -172.9(2) . . . . ?
O1 C1 C2 C11 7.8(3) . . . . ?
O1 C1 O2 N1 171.1(2) . . . . ?
O2 C1 C2 C3 7.2(3) . . . . ?
O2 C1 C2 C11 -172.08(18) . . . . ?

_shelx_res_file                  
;
TITL
    ea-20000.res
    created by SHELXL-2017/1 at 16:29:26 on 28-May-2021
CELL 1.54184 6.545332 29.546367 7.455156 90 101.6914 90
ZERR 4 0.000135 0.000493 0.000201 0 0.0023 0
LATT 1
SYMM -X,0.5+Y,0.5-Z
SFAC C H Cl N O
UNIT 68 48 4 4 8

L.S. 20
PLAN  20
CONF
BOND $H
MORE -1
fmap 2
acta
REM <olex2.extras>
REM <HklSrc "%.\\EA-20000.hkl">
REM </olex2.extras>

WGHT    0.059500    0.347800
FVAR       3.50929
C1    1    0.895732    0.243727    1.151543    11.00000    0.04786    0.06367 =
         0.05117   -0.00287   -0.00100   -0.00420
C2    1    0.686533    0.254094    1.045658    11.00000    0.04598    0.05707 =
         0.03656   -0.00136    0.00409   -0.00222
C3    1    0.566550    0.218179    0.980715    11.00000    0.04551    0.05365 =
         0.04358   -0.00096   -0.00066   -0.00104
AFIX  43
H3    2    0.431893    0.223186    0.914747    11.00000   -1.20000
AFIX   0
C4    1    0.640276    0.172611    1.010293    11.00000    0.04866    0.05524 =
         0.04117    0.00123    0.00471    0.00269
C5    1    0.504488    0.133081    0.947125    11.00000    0.05382    0.05035 =
         0.04072    0.00289    0.00384    0.00129
C6    1    0.290471    0.137287    0.906473    11.00000    0.05661    0.05226 =
         0.07041    0.00233    0.00416    0.00244
AFIX  43
H6    2    0.229952    0.165339    0.917939    11.00000   -1.20000
AFIX   0
C7    1    0.164664    0.100439    0.848969    11.00000    0.05542    0.06539 =
         0.07759    0.00264    0.00112   -0.00633
AFIX  43
H7    2    0.020325    0.103634    0.822001    11.00000   -1.20000
AFIX   0
C8    1    0.253586    0.059188    0.831885    11.00000    0.07719    0.05760 =
         0.05487   -0.00229    0.00542   -0.01527
C9    1    0.465982    0.053844    0.872859    11.00000    0.07958    0.04935 =
         0.07376   -0.00578    0.01400    0.00086
AFIX  43
H9    2    0.525123    0.025626    0.861721    11.00000   -1.20000
AFIX   0
C10   1    0.590589    0.090590    0.930536    11.00000    0.05892    0.05699 =
         0.07093    0.00025    0.01098    0.00449
AFIX  43
H10   2    0.734715    0.087023    0.958943    11.00000   -1.20000
AFIX   0
C11   1    0.617893    0.301450    1.013139    11.00000    0.04954    0.05215 =
         0.04095   -0.00255    0.00256   -0.00416
C12   1    0.406227    0.311795    0.964893    11.00000    0.05128    0.05182 =
         0.07288   -0.00196    0.00262   -0.00576
AFIX  43
H12   2    0.308564    0.288793    0.961687    11.00000   -1.20000
AFIX   0
C13   1    0.338463    0.355236    0.921919    11.00000    0.05698    0.05857 =
         0.07171   -0.00172    0.00141    0.00305
AFIX  43
H13   2    0.195966    0.360975    0.890621    11.00000   -1.20000
AFIX   0
C14   1    0.477357    0.390610    0.924160    11.00000    0.07758    0.05199 =
         0.04417   -0.00294    0.00611   -0.00015
C15   1    0.686436    0.380508    0.973726    11.00000    0.07208    0.05573 =
         0.07474    0.00059    0.00636   -0.01669
AFIX  43
H15   2    0.783295    0.403699    0.977561    11.00000   -1.20000
AFIX   0
C16   1    0.757174    0.337173    1.017892    11.00000    0.05281    0.06071 =
         0.06997    0.00057    0.00296   -0.00799
AFIX  43
H16   2    0.899809    0.331765    1.051277    11.00000   -1.20000
AFIX   0
C17   1    0.399515    0.438219    0.872961    11.00000    0.10434    0.05673 =
         0.06316    0.00427    0.00967    0.00071
AFIX 137
H17A  2    0.336710    0.439241    0.744955    11.00000   -1.50000
H17B  2    0.514594    0.458985    0.897870    11.00000   -1.50000
H17C  2    0.298023    0.446534    0.943684    11.00000   -1.50000
AFIX   0
CL1   3    0.094225    0.012708    0.759430    11.00000    0.10720    0.07228 =
         0.11625   -0.01541    0.00608   -0.03190
N1    4    0.829024    0.162596    1.090628    11.00000    0.05440    0.05741 =
         0.07134   -0.00214   -0.00357    0.00127
O1    5    1.021925    0.269509    1.235457    11.00000    0.06022    0.07245 =
         0.08995   -0.00675   -0.02093   -0.00654
O2    5    0.958483    0.199498    1.157144    11.00000    0.04831    0.06327 =
         0.07981   -0.00035   -0.01029    0.00195
HKLF 4


REM
REM R1 =  0.0451 for    2204 Fo > 4sig(Fo)  and  0.0554 for all    2676 data
REM    191 parameters refined using      0 restraints

END

WGHT      0.0608      0.3433

REM Highest difference peak  0.206,  deepest hole -0.211,  1-sigma level  0.034
Q1    1   0.9405  0.1367  1.1203  11.00000  0.05    0.21
Q2    1   0.7777  0.2492  1.0825  11.00000  0.05    0.19
Q3    1   0.4567  0.4462  0.7737  11.00000  0.05    0.16
Q4    1   0.2567  0.4358  0.8156  11.00000  0.05    0.16
Q5    1   0.6665  0.2791  1.0349  11.00000  0.05    0.15
Q6    1   0.4367  0.4581  0.9839  11.00000  0.05    0.15
Q7    1   0.4233  0.3723  0.9263  11.00000  0.05    0.15
Q8    1   0.5505  0.1141  0.9429  11.00000  0.05    0.14
Q9    1   0.5225  0.3034  0.9876  11.00000  0.05    0.14
Q10   1   0.5640  0.1509  0.9821  11.00000  0.05    0.13
Q11   1   0.5971  0.1928  1.0057  11.00000  0.05    0.13
Q12   1   0.6747  0.3152  1.0063  11.00000  0.05    0.13
Q13   1   0.3949  0.4208  0.8874  11.00000  0.05    0.12
Q14   1   0.4610  0.2236  0.8625  11.00000  0.05    0.12
Q15   1   0.5718  0.3796  0.9264  11.00000  0.05    0.12
Q16   1   0.2068  0.0329  0.8293  11.00000  0.05    0.12
Q17   1   0.6511  0.2411  0.9629  11.00000  0.05    0.11
Q18   1   0.7833  0.0981  1.0355  11.00000  0.05    0.11
Q19   1   0.6360  0.2385  1.0425  11.00000  0.05    0.11
Q20   1   0.2862  0.2873  0.8455  11.00000  0.05    0.11
;
_shelx_res_checksum              77457
_olex2_date_sample_data_collection 2021-05-27
_olex2_submission_special_instructions 'No special instructions were received'
_oxdiff_exptl_absorpt_empirical_details 
;
Empirical correction (ABSPACK) includes:
- Absorption correction using spherical harmonics
- Frame scaling
;
_oxdiff_exptl_absorpt_empirical_full_max 2.350
_oxdiff_exptl_absorpt_empirical_full_min 0.421
####################################################################### 
# 
# This file contains crystal structure data downloaded from the 
# Cambridge Structural Database (CSD) hosted by the Cambridge 
# Crystallographic Data Centre (CCDC).
# 
# Full information about CCDC data access policies and citation 
# guidelines are available at http://www.ccdc.cam.ac.uk/access/V1 
# 
# Audit and citation data items may have been added by the CCDC. 
# Please retain this information to preserve the provenance of 
# this file and to allow appropriate attribution of the data. 
# 
#######################################################################

data_oxa-7_auto
_database_code_depnum_ccdc_archive 'CCDC 2361412'
loop_
_audit_author_name
_audit_author_address
'Gerardo Aguirre'
;Tecnologico Nacional de Mexico CGIQ ITT
Mexico
;
_audit_update_record             
;
2024-06-09 deposited with the CCDC.	2024-07-23 downloaded from the CCDC.
;
_audit_creation_date             2024-04-25
_audit_creation_method           
;
Olex2 1.3-ac4
(compiled 2020.11.27 svn.r5f609507 for Rigaku Oxford Diffraction, GUI svn.r6214)
;
_shelx_SHELXL_version_number     2018/3
_chemical_name_common            ?
_chemical_name_systematic        
3-(4-methoxyphenyl)-5-(p-tolyl)-6H-1,2-oxazin-6-one
_chemical_formula_moiety         'C18 H15 N O3'
_chemical_formula_sum            'C18 H15 N O3'
_chemical_formula_weight         293.31
_chemical_melting_point          ?
_chemical_oxdiff_formula         C18H15NO2
loop_
_atom_type_symbol
_atom_type_description
_atom_type_scat_dispersion_real
_atom_type_scat_dispersion_imag
_atom_type_scat_source
C C 0.0033 0.0016 'International Tables Vol C Tables 4.2.6.8 and 6.1.1.4'
H H 0.0000 0.0000 'International Tables Vol C Tables 4.2.6.8 and 6.1.1.4'
N N 0.0061 0.0033 'International Tables Vol C Tables 4.2.6.8 and 6.1.1.4'
O O 0.0106 0.0060 'International Tables Vol C Tables 4.2.6.8 and 6.1.1.4'

_shelx_space_group_comment       
;
The symmetry employed for this shelxl refinement is uniquely defined
by the following loop, which should always be used as a source of
symmetry information in preference to the above space-group names.
They are only intended as comments.
;
_space_group_crystal_system      monoclinic
_space_group_IT_number           14
_space_group_name_H-M_alt        'P 1 21/n 1'
_space_group_name_Hall           '-P 2yn'
loop_
_space_group_symop_operation_xyz
'x, y, z'
'-x+1/2, y+1/2, -z+1/2'
'-x, -y, -z'
'x-1/2, -y-1/2, z-1/2'

_cell_length_a                   5.0224(7)
_cell_length_b                   13.540(2)
_cell_length_c                   21.561(3)
_cell_angle_alpha                90
_cell_angle_beta                 90
_cell_angle_gamma                90
_cell_volume                     1466.2(4)
_cell_formula_units_Z            4
_cell_measurement_reflns_used    2015
_cell_measurement_temperature    293(2)
_cell_measurement_theta_max      26.0560
_cell_measurement_theta_min      4.1780
_shelx_estimated_absorpt_T_max   0.990
_shelx_estimated_absorpt_T_min   0.971
_exptl_absorpt_coefficient_mu    0.091
_exptl_absorpt_correction_T_max  1.00000
_exptl_absorpt_correction_T_min  0.71254
_exptl_absorpt_correction_type   multi-scan
_exptl_absorpt_process_details   
;
CrysAlisPro 1.171.41.119a (Rigaku Oxford Diffraction, 2021)
Empirical absorption correction using spherical harmonics,
implemented in SCALE3 ABSPACK scaling algorithm.
;
_exptl_absorpt_special_details   ?
_exptl_crystal_colour            'translucent pale orange'
_exptl_crystal_density_diffrn    1.329
_exptl_crystal_density_meas      ?
_exptl_crystal_density_method    ?
_exptl_crystal_description       block
_exptl_crystal_F_000             616
_exptl_crystal_size_max          0.324
_exptl_crystal_size_mid          0.154
_exptl_crystal_size_min          0.112
_exptl_transmission_factor_max   ?
_exptl_transmission_factor_min   ?
_diffrn_reflns_av_R_equivalents  0.0403
_diffrn_reflns_av_unetI/netI     0.0490
_diffrn_reflns_Laue_measured_fraction_full 0.984
_diffrn_reflns_Laue_measured_fraction_max 0.853
_diffrn_reflns_limit_h_max       5
_diffrn_reflns_limit_h_min       -6
_diffrn_reflns_limit_k_max       18
_diffrn_reflns_limit_k_min       -13
_diffrn_reflns_limit_l_max       29
_diffrn_reflns_limit_l_min       -26
_diffrn_reflns_number            9792
_diffrn_reflns_point_group_measured_fraction_full 0.984
_diffrn_reflns_point_group_measured_fraction_max 0.853
_diffrn_reflns_theta_full        25.242
_diffrn_reflns_theta_max         29.489
_diffrn_reflns_theta_min         3.554
_diffrn_ambient_environment      air
_diffrn_ambient_temperature      293(2)
_diffrn_detector                 'CCD plate'
_diffrn_detector_area_resol_mean 5.1970
_diffrn_detector_type            AtlasS2
_diffrn_measured_fraction_theta_full 0.984
_diffrn_measured_fraction_theta_max 0.853
_diffrn_measurement_details      
;
List of Runs (angles in degrees, time in seconds):

  # Type    Start    End  Width  t~exp~   \w     \q     \k     \f   Frames
#--------------------------------------------------------------------------
  1  \w    -51.00  70.00   1.00   29.55    --  -10.19  19.00  30.00  121
  2  \w    -13.00  85.00   1.00   29.55    --   11.05  38.00-120.00   98
  3  \w    -15.00  10.00   1.00   29.55    --   11.05 -99.00-120.00   25
;
_diffrn_measurement_device       'four-circle diffractometer'
_diffrn_measurement_device_type  'SuperNova, Dual, Cu at home/near, AtlasS2'
_diffrn_measurement_method       '\w scans'
_diffrn_orient_matrix_type       
'CrysAlisPro convention (1999,Acta A55,543-557)'
_diffrn_orient_matrix_UB_11      -0.0338302000
_diffrn_orient_matrix_UB_12      0.0285239000
_diffrn_orient_matrix_UB_13      0.0264006000
_diffrn_orient_matrix_UB_21      -0.0379443000
_diffrn_orient_matrix_UB_22      -0.0435717000
_diffrn_orient_matrix_UB_23      0.0158569000
_diffrn_orient_matrix_UB_31      0.1318565000
_diffrn_orient_matrix_UB_32      -0.0052004000
_diffrn_orient_matrix_UB_33      0.0115976000
_diffrn_radiation_monochromator  mirror
_diffrn_radiation_probe          x-ray
_diffrn_radiation_type           MoK\a
_diffrn_radiation_wavelength     0.71073
_diffrn_source                   'micro-focus sealed X-ray tube'
_diffrn_source_type              'SuperNova (Mo) X-ray Source'
_reflns_Friedel_coverage         0.000
_reflns_Friedel_fraction_full    .
_reflns_Friedel_fraction_max     .
_reflns_number_gt                2012
_reflns_number_total             3460
_reflns_odcompleteness_completeness 96.97
_reflns_odcompleteness_iscentric 1
_reflns_odcompleteness_theta     26.32
_reflns_special_details          
;
 Reflections were merged by SHELXL according to the crystal
 class for the calculation of statistics and refinement.
 
 _reflns_Friedel_fraction is defined as the number of unique
 Friedel pairs measured divided by the number that would be
 possible theoretically, ignoring centric projections and
 systematic absences.
;
_reflns_threshold_expression     'I > 2\s(I)'
_computing_cell_refinement       'CrysAlisPro 1.171.41.119a (Rigaku OD, 2021)'
_computing_data_collection       'CrysAlisPro 1.171.41.119a (Rigaku OD, 2021)'
_computing_data_reduction        'CrysAlisPro 1.171.41.119a (Rigaku OD, 2021)'
_computing_molecular_graphics    'Olex2 1.3-ac4 (Dolomanov et al., 2009)'
_computing_publication_material  'Olex2 1.3-ac4 (Dolomanov et al., 2009)'
_computing_structure_refinement  'SHELXL 2018/3 (Sheldrick, 2015)'
_computing_structure_solution    'olex2.solve 1.3-ac4 (Bourhis et al., 2015)'
_refine_diff_density_max         0.160
_refine_diff_density_min         -0.230
_refine_diff_density_rms         0.039
_refine_ls_extinction_coef       .
_refine_ls_extinction_method     none
_refine_ls_goodness_of_fit_ref   1.049
_refine_ls_hydrogen_treatment    constr
_refine_ls_matrix_type           full
_refine_ls_number_parameters     201
_refine_ls_number_reflns         3460
_refine_ls_number_restraints     0
_refine_ls_R_factor_all          0.1102
_refine_ls_R_factor_gt           0.0566
_refine_ls_restrained_S_all      1.049
_refine_ls_shift/su_max          0.000
_refine_ls_shift/su_mean         0.000
_refine_ls_structure_factor_coef Fsqd
_refine_ls_weighting_details     
'w=1/[\s^2^(Fo^2^)+(0.0448P)^2^+0.3908P] where P=(Fo^2^+2Fc^2^)/3'
_refine_ls_weighting_scheme      calc
_refine_ls_wR_factor_gt          0.1212
_refine_ls_wR_factor_ref         0.1471
_refine_special_details          ?
_olex2_refinement_description    
;
1. Fixed Uiso
 At 1.2 times of:
  All C(H) groups
 At 1.5 times of:
  All C(H,H,H) groups
2.a Aromatic/amide H refined with riding coordinates:
 C2(H2), C6(H6), C7(H7), C9(H9), C10(H10), C13(H13), C14(H14), C16(H16),
 C17(H17)
2.b Idealised Me refined as rotating group:
 C11(H11A,H11B,H11C), C18(H18A,H18B,H18C)
;
_atom_sites_solution_hydrogens   geom
_atom_sites_solution_primary     iterative
_atom_sites_solution_secondary   ?
loop_
_atom_site_label
_atom_site_type_symbol
_atom_site_fract_x
_atom_site_fract_y
_atom_site_fract_z
_atom_site_U_iso_or_equiv
_atom_site_adp_type
_atom_site_occupancy
_atom_site_site_symmetry_order
_atom_site_calc_flag
_atom_site_refinement_flags_posn
_atom_site_refinement_flags_adp
_atom_site_refinement_flags_occupancy
_atom_site_disorder_assembly
_atom_site_disorder_group
O1 O 0.5716(4) 1.19853(13) 0.25060(8) 0.0808(6) Uani 1 1 d . . . . .
O2 O 0.8736(3) 1.16126(11) 0.18269(8) 0.0745(5) Uani 1 1 d . . . . .
O3 O 1.8215(3) 0.76619(12) 0.05354(7) 0.0639(5) Uani 1 1 d . . . . .
N1 N 1.0609(4) 1.09914(14) 0.15379(10) 0.0662(6) Uani 1 1 d . . . . .
C1 C 1.0896(4) 1.01216(16) 0.17736(9) 0.0453(5) Uani 1 1 d . . . . .
C2 C 0.9351(4) 0.97804(16) 0.22908(9) 0.0449(5) Uani 1 1 d . . . . .
H2 H 0.963669 0.914562 0.244148 0.054 Uiso 1 1 calc R U . . .
C3 C 0.7509(4) 1.03500(15) 0.25627(9) 0.0427(5) Uani 1 1 d . . . . .
C4 C 0.7201(5) 1.13523(17) 0.23248(10) 0.0556(6) Uani 1 1 d . . . . .
C5 C 0.5734(4) 0.99938(15) 0.30611(9) 0.0429(5) Uani 1 1 d . . . . .
C6 C 0.4657(4) 1.06153(17) 0.35115(10) 0.0590(6) Uani 1 1 d . . . . .
H6 H 0.512203 1.128006 0.351914 0.071 Uiso 1 1 calc R U . . .
C7 C 0.2906(5) 1.02457(19) 0.39455(10) 0.0654(7) Uani 1 1 d . . . . .
H7 H 0.222722 1.066834 0.424653 0.078 Uiso 1 1 calc R U . . .
C8 C 0.2125(4) 0.92665(18) 0.39473(10) 0.0550(6) Uani 1 1 d . . . . .
C9 C 0.3253(4) 0.86541(17) 0.35129(10) 0.0529(6) Uani 1 1 d . . . . .
H9 H 0.281273 0.798693 0.351252 0.063 Uiso 1 1 calc R U . . .
C10 C 0.5024(4) 0.90071(16) 0.30773(9) 0.0484(5) Uani 1 1 d . . . . .
H10 H 0.575477 0.857373 0.278916 0.058 Uiso 1 1 calc R U . . .
C11 C 0.0107(5) 0.8881(2) 0.44023(12) 0.0794(8) Uani 1 1 d . . . . .
H11A H -0.046888 0.823580 0.427563 0.119 Uiso 1 1 calc R U . . .
H11B H -0.139496 0.931907 0.441466 0.119 Uiso 1 1 calc R U . . .
H11C H 0.089727 0.884229 0.480698 0.119 Uiso 1 1 calc R U . . .
C12 C 1.2867(4) 0.94861(16) 0.14541(8) 0.0432(5) Uani 1 1 d . . . . .
C13 C 1.4605(4) 0.98866(17) 0.10194(9) 0.0503(5) Uani 1 1 d . . . . .
H13 H 1.454700 1.056118 0.093948 0.060 Uiso 1 1 calc R U . . .
C14 C 1.6412(4) 0.93062(18) 0.07039(9) 0.0530(6) Uani 1 1 d . . . . .
H14 H 1.754208 0.958897 0.041200 0.064 Uiso 1 1 calc R U . . .
C15 C 1.6540(4) 0.83082(17) 0.08219(9) 0.0482(5) Uani 1 1 d . . . . .
C16 C 1.4847(4) 0.78979(18) 0.12580(10) 0.0534(6) Uani 1 1 d . . . . .
H16 H 1.493338 0.722504 0.134231 0.064 Uiso 1 1 calc R U . . .
C17 C 1.3035(4) 0.84803(17) 0.15677(9) 0.0501(5) Uani 1 1 d . . . . .
H17 H 1.190432 0.819397 0.185817 0.060 Uiso 1 1 calc R U . . .
C18 C 1.9849(5) 0.8027(2) 0.00475(11) 0.0742(8) Uani 1 1 d . . . . .
H18A H 1.874613 0.829870 -0.027355 0.111 Uiso 1 1 calc R U . . .
H18B H 2.089807 0.749693 -0.011905 0.111 Uiso 1 1 calc R U . . .
H18C H 2.100641 0.853175 0.020607 0.111 Uiso 1 1 calc R U . . .

loop_
_atom_site_aniso_label
_atom_site_aniso_U_11
_atom_site_aniso_U_22
_atom_site_aniso_U_33
_atom_site_aniso_U_23
_atom_site_aniso_U_13
_atom_site_aniso_U_12
O1 0.1067(14) 0.0491(11) 0.0865(13) 0.0054(9) 0.0449(11) 0.0169(10)
O2 0.0985(13) 0.0394(10) 0.0858(12) 0.0041(8) 0.0466(10) 0.0022(8)
O3 0.0607(9) 0.0682(12) 0.0628(10) -0.0057(8) 0.0182(7) 0.0084(8)
N1 0.0812(14) 0.0444(12) 0.0731(13) -0.0006(10) 0.0367(11) -0.0018(10)
C1 0.0477(11) 0.0440(13) 0.0442(11) -0.0011(10) 0.0100(9) -0.0076(9)
C2 0.0455(11) 0.0455(13) 0.0437(10) 0.0035(9) 0.0091(9) 0.0004(9)
C3 0.0470(11) 0.0415(13) 0.0397(10) -0.0018(9) 0.0066(8) -0.0039(9)
C4 0.0676(14) 0.0450(14) 0.0542(13) -0.0036(11) 0.0190(10) -0.0028(11)
C5 0.0462(11) 0.0406(13) 0.0420(10) -0.0011(9) 0.0095(8) 0.0022(9)
C6 0.0735(15) 0.0464(14) 0.0573(13) -0.0077(11) 0.0214(11) -0.0011(11)
C7 0.0822(16) 0.0598(17) 0.0541(13) -0.0028(12) 0.0314(12) 0.0111(13)
C8 0.0599(13) 0.0549(16) 0.0502(12) 0.0095(11) 0.0197(10) 0.0103(11)
C9 0.0620(13) 0.0437(13) 0.0530(12) 0.0055(10) 0.0155(10) 0.0022(10)
C10 0.0565(12) 0.0452(14) 0.0434(11) -0.0008(9) 0.0149(9) 0.0073(10)
C11 0.0808(17) 0.084(2) 0.0734(17) 0.0176(15) 0.0395(14) 0.0085(14)
C12 0.0420(11) 0.0479(14) 0.0397(10) 0.0014(9) 0.0077(8) -0.0061(9)
C13 0.0509(12) 0.0502(14) 0.0498(11) 0.0067(10) 0.0105(9) -0.0038(10)
C14 0.0469(12) 0.0669(17) 0.0452(11) 0.0054(11) 0.0141(9) -0.0051(11)
C15 0.0408(11) 0.0599(16) 0.0439(11) -0.0058(10) 0.0045(9) 0.0019(10)
C16 0.0554(13) 0.0493(14) 0.0555(12) 0.0013(11) 0.0097(10) -0.0016(10)
C17 0.0507(12) 0.0538(15) 0.0458(11) 0.0023(10) 0.0136(9) -0.0057(10)
C18 0.0651(15) 0.096(2) 0.0613(14) -0.0076(14) 0.0234(12) 0.0113(14)

_geom_special_details            
;
 All esds (except the esd in the dihedral angle between two l.s. planes)
 are estimated using the full covariance matrix.  The cell esds are taken
 into account individually in the estimation of esds in distances, angles
 and torsion angles; correlations between esds in cell parameters are only
 used when they are defined by crystal symmetry.  An approximate (isotropic)
 treatment of cell esds is used for estimating esds involving l.s. planes.
;
loop_
_geom_bond_atom_site_label_1
_geom_bond_atom_site_label_2
_geom_bond_distance
_geom_bond_site_symmetry_2
_geom_bond_publ_flag
O1 C4 1.202(3) . ?
O2 N1 1.407(2) . ?
O2 C4 1.368(2) . ?
O3 C15 1.362(2) . ?
O3 C18 1.423(3) . ?
N1 C1 1.291(3) . ?
C1 C2 1.435(3) . ?
C1 C12 1.482(3) . ?
C2 C3 1.340(3) . ?
C3 C4 1.459(3) . ?
C3 C5 1.477(2) . ?
C5 C6 1.394(3) . ?
C5 C10 1.383(3) . ?
C6 C7 1.378(3) . ?
C7 C8 1.383(3) . ?
C8 C9 1.373(3) . ?
C8 C11 1.504(3) . ?
C9 C10 1.379(3) . ?
C12 C13 1.391(3) . ?
C12 C17 1.386(3) . ?
C13 C14 1.380(3) . ?
C14 C15 1.377(3) . ?
C15 C16 1.384(3) . ?
C16 C17 1.377(3) . ?

loop_
_geom_angle_atom_site_label_1
_geom_angle_atom_site_label_2
_geom_angle_atom_site_label_3
_geom_angle
_geom_angle_site_symmetry_1
_geom_angle_site_symmetry_3
_geom_angle_publ_flag
C4 O2 N1 124.76(17) . . ?
C15 O3 C18 117.92(19) . . ?
C1 N1 O2 116.47(17) . . ?
N1 C1 C2 122.64(19) . . ?
N1 C1 C12 114.93(17) . . ?
C2 C1 C12 122.39(19) . . ?
C3 C2 C1 121.9(2) . . ?
C2 C3 C4 117.05(18) . . ?
C2 C3 C5 123.18(19) . . ?
C4 C3 C5 119.70(17) . . ?
O1 C4 O2 114.9(2) . . ?
O1 C4 C3 127.9(2) . . ?
O2 C4 C3 117.13(18) . . ?
C6 C5 C3 122.93(19) . . ?
C10 C5 C3 119.30(17) . . ?
C10 C5 C6 117.75(18) . . ?
C7 C6 C5 120.1(2) . . ?
C6 C7 C8 122.1(2) . . ?
C7 C8 C11 121.7(2) . . ?
C9 C8 C7 117.40(19) . . ?
C9 C8 C11 120.9(2) . . ?
C8 C9 C10 121.4(2) . . ?
C9 C10 C5 121.21(19) . . ?
C13 C12 C1 120.4(2) . . ?
C17 C12 C1 121.93(17) . . ?
C17 C12 C13 117.65(19) . . ?
C14 C13 C12 121.5(2) . . ?
C15 C14 C13 119.92(19) . . ?
O3 C15 C14 125.16(18) . . ?
O3 C15 C16 115.4(2) . . ?
C14 C15 C16 119.39(19) . . ?
C17 C16 C15 120.4(2) . . ?
C16 C17 C12 121.14(19) . . ?

_shelx_res_file                  
;
TITL OXA-7_auto in P21/n #14
    oxa-7_auto.res
    created by SHELXL-2018/3 at 20:33:17 on 25-Apr-2024
REM reset to P21/n #14
CELL 0.71073 5.022372 13.54013 21.560912 90 90 90
ZERR 4 0.000695 0.00222 0.002933 0 0 0
LATT 1
SYMM 0.5-X,0.5+Y,0.5-Z
SFAC C H N O
UNIT 72 60 4 12

L.S. 20
PLAN  5
SIZE 0.112 0.154 0.324
TEMP 20(2)
fmap 2
acta
REM <olex2.extras>
REM <HklSrc "%.\\OXA-7_auto.hkl">
REM </olex2.extras>

WGHT    0.044800    0.390800
FVAR       0.39244
O1    4    0.571566    1.198533    0.250604    11.00000    0.10665    0.04912 =
         0.08653    0.00536    0.04492    0.01694
O2    4    0.873607    1.161264    0.182689    11.00000    0.09848    0.03937 =
         0.08576    0.00405    0.04665    0.00220
O3    4    1.821499    0.766188    0.053543    11.00000    0.06065    0.06820 =
         0.06278   -0.00574    0.01824    0.00844
N1    3    1.060884    1.099143    0.153791    11.00000    0.08117    0.04438 =
         0.07311   -0.00059    0.03674   -0.00185
C1    1    1.089574    1.012156    0.177357    11.00000    0.04766    0.04398 =
         0.04422   -0.00109    0.00998   -0.00762
C2    1    0.935102    0.978038    0.229076    11.00000    0.04549    0.04551 =
         0.04374    0.00346    0.00912    0.00037
AFIX  43
H2    2    0.963669    0.914562    0.244148    11.00000   -1.20000
AFIX   0
C3    1    0.750913    1.035002    0.256271    11.00000    0.04703    0.04150 =
         0.03969   -0.00177    0.00665   -0.00392
C4    1    0.720139    1.135226    0.232483    11.00000    0.06758    0.04499 =
         0.05421   -0.00364    0.01904   -0.00280
C5    1    0.573357    0.999379    0.306105    11.00000    0.04619    0.04060 =
         0.04200   -0.00111    0.00945    0.00222
C6    1    0.465745    1.061529    0.351145    11.00000    0.07349    0.04639 =
         0.05727   -0.00766    0.02139   -0.00114
AFIX  43
H6    2    0.512203    1.128006    0.351914    11.00000   -1.20000
AFIX   0
C7    1    0.290553    1.024571    0.394546    11.00000    0.08216    0.05979 =
         0.05414   -0.00277    0.03142    0.01110
AFIX  43
H7    2    0.222722    1.066834    0.424653    11.00000   -1.20000
AFIX   0
C8    1    0.212504    0.926648    0.394726    11.00000    0.05995    0.05489 =
         0.05019    0.00953    0.01973    0.01026
C9    1    0.325277    0.865410    0.351294    11.00000    0.06196    0.04374 =
         0.05299    0.00548    0.01551    0.00217
AFIX  43
H9    2    0.281273    0.798693    0.351252    11.00000   -1.20000
AFIX   0
C10   1    0.502404    0.900708    0.307729    11.00000    0.05653    0.04517 =
         0.04342   -0.00082    0.01488    0.00725
AFIX  43
H10   2    0.575477    0.857373    0.278916    11.00000   -1.20000
AFIX   0
C11   1    0.010716    0.888106    0.440228    11.00000    0.08076    0.08391 =
         0.07340    0.01756    0.03946    0.00850
AFIX 137
H11A  2   -0.046888    0.823580    0.427563    11.00000   -1.50000
H11B  2   -0.139496    0.931907    0.441466    11.00000   -1.50000
H11C  2    0.089727    0.884229    0.480698    11.00000   -1.50000
AFIX   0
C12   1    1.286722    0.948613    0.145407    11.00000    0.04200    0.04788 =
         0.03968    0.00143    0.00765   -0.00613
C13   1    1.460454    0.988657    0.101942    11.00000    0.05092    0.05017 =
         0.04979    0.00667    0.01049   -0.00378
AFIX  43
H13   2    1.454700    1.056118    0.093948    11.00000   -1.20000
AFIX   0
C14   1    1.641207    0.930621    0.070395    11.00000    0.04695    0.06687 =
         0.04516    0.00538    0.01410   -0.00511
AFIX  43
H14   2    1.754208    0.958897    0.041200    11.00000   -1.20000
AFIX   0
C15   1    1.654040    0.830816    0.082193    11.00000    0.04085    0.05992 =
         0.04394   -0.00585    0.00448    0.00191
C16   1    1.484687    0.789789    0.125803    11.00000    0.05538    0.04927 =
         0.05551    0.00128    0.00969   -0.00160
AFIX  43
H16   2    1.493338    0.722504    0.134231    11.00000   -1.20000
AFIX   0
C17   1    1.303502    0.848027    0.156773    11.00000    0.05067    0.05384 =
         0.04583    0.00233    0.01363   -0.00572
AFIX  43
H17   2    1.190432    0.819397    0.185817    11.00000   -1.20000
AFIX   0
C18   1    1.984933    0.802701    0.004754    11.00000    0.06512    0.09607 =
         0.06127   -0.00758    0.02338    0.01135
AFIX 137
H18A  2    1.874613    0.829870   -0.027355    11.00000   -1.50000
H18B  2    2.089807    0.749693   -0.011905    11.00000   -1.50000
H18C  2    2.100641    0.853175    0.020607    11.00000   -1.50000
AFIX   0
HKLF 4


REM  OXA-7_auto in P21/n #14
REM wR2 = 0.1471, GooF = S = 1.049, Restrained GooF = 1.049 for all data
REM R1 = 0.0566 for 2012 Fo > 4sig(Fo) and 0.1102 for all 3460 data
REM 201 parameters refined using 0 restraints

END

WGHT      0.0444      0.3944

REM Highest difference peak  0.160,  deepest hole -0.230,  1-sigma level  0.039
Q1    1   1.2265  1.1124  0.1878  11.00000  0.05    0.16
Q2    1   1.0189  1.1605  0.2222  11.00000  0.05    0.15
Q3    1   2.1463  0.8457  0.0301  11.00000  0.05    0.15
Q4    1   1.4035  0.9761  0.1374  11.00000  0.05    0.15
Q5    1   1.3162  0.9643  0.1113  11.00000  0.05    0.15
;
_shelx_res_checksum              99120
_olex2_submission_special_instructions 'No special instructions were received'
_oxdiff_exptl_absorpt_empirical_details 
;
Empirical correction (ABSPACK) includes:
- Absorption correction using spherical harmonics
- Frame scaling
;
_oxdiff_exptl_absorpt_empirical_full_max 1.597
_oxdiff_exptl_absorpt_empirical_full_min 0.386
